# Supplementary material for: On convolutional neural networks for selection inference: Revealing the effect of preprocessing on model learning and the capacity to discover novel patterns
Source: PLoS Comput Biol. 2023 Nov 27;19(11):e1010979. doi: 10.1371/journal.pcbi.1010979 (PMC10703409; doi:10.1371/journal.pcbi.1010979)
Supplement: S1 Table — (XLSX) [file pcbi.1010979.s001.xlsx]

## Sheet: Sheet1
S1 Table - Convolutional Neural Networks for Detection of Selective Sweeps.
The table contains a summary of recent convolutional neural network models that have been proposed for the task of sweep detection. Column A contains the title of the corresponding journal article. Column B contains a summary of the chosen demographic model and simulation software used for training. Column C summarizes performance comparison results that the authors reported alongside the propose…
Title	Demographic Models and Simulation Software	Model Optimization	Pre-Processing Pipeline	Final CNN Architecture	Reference
The Unreasonable Effectiveness of Convolutional Neural Networks in Population Genetic Inference	Generated 269,000 simulated genomic windows. Simulated five classes that were recent hard and soft sweeps, regions linked to nearby hard and soft sweeps, and neutral regions. The demographic model was based on the JPT population from Phase 3 of the 1000 Genomes data set and the simulation software was Discoal.	While testing the performance of the CNN on the task of estimating the population-scaled mutation rate, the authors found that sorting the haplotypes by genetic similarity improved the performance of the model. In addition, they found that a model utilizing 1D kernels running across the haplotypes performed just as well as a model with 2D kernels.	Sampled 208 haplotypes from regions with less than 5,000 SNPs. Standardized images to a fixed width of 5,000 using zero padding. Then, sorted the haplotypes by genetic similarity.	CNN with two input branches. First branch took images as input, then applied a single 1D convolution layer with 256 filters and a kernel size of 2, and a ReLU activation. Next, it applied four 1D convolution layers with 256 filters and a kernel size of 2, each follow by ReLU activation and either max pooling or average pooling. The second branch took the loci positional data as input and applied …	(1) Lex Flagel, Yaniv Brandvain, and Daniel R Schrider. "The Unreasonable Effectiveness of Convolutional Neural Networks in Population Genetic Inference". In: Molecular Biology and Evolution 36.2 (Dec. 2018), pp. 220–238. issn: 0737-4038. doi: 10.1093/molbev/msy224.
Imagene: a convolutional neural network to quantify natural selection from genomic data	Generated sweeps and neutral regions based on CEU individuals from 1000 Genomes Project using MSMS.	The authors investigated the impact of different types of sorting of the images during pre-processing. In the end, they found that sorting the haplotypes by genetic similarity yields the largest performance improvement. In addition, the authors found that removing dense layers and changing the kernel size appeared to have no impact on performance.	Sampled 128 haplotypes from each simulated region. Converted the images to major/minor polarization, removed loci with allele frequency less than 1%, sorted the haplotypes of the image by genetic similarity, and used imaging algorithm to resize images to a standard shape of size (128,128).	Three convolution layers with 32 filters, 3x3 kernels, each followed by a ReLU activation and max pooling operator. Output fed into a dense layer with 64 units and ReLU activation, then another dense layer with a sigmoid activation. L1 and L2 regularization and dropout were also added to the model.	(2) Luis Torada et al. “ImaGene: a convolutional neural network to quantify natural selection from genomic data". In: BMC Bioinformatics 20 (2019). doi: https://doi.org/10.1186/s12859-019-2927-x.
Identification of natural selection in genomic data with deep convolutional neural network	Generated sequences of fixed length using mssel.	Found model to be overfitting so they added convolution layers, decreased dense layer size, incorporated dropout, and switched from Adam to SGD optimizer.	Sampled 48 haplotypes and included both variant and invariant sites to have windows of fixed length size of 1,000.	Three 2D convolution layers with 32, 64, and 128 filters of size 3x3, each followed by max pooling and ReLU activation. Then, a dense layer with 128 units, followed by a Dense layer with SoftMax activation. Dropout was used throughout the model.	(3) Arnaud Nguembang Fadja et al. “Identification of natural selection in genomic data with deep convolutional neural network”. In: BioData Mining 14 (2021). doi: https://doi.org/10.1186/s13040-021-00280-9.
Using deep learning to identify recent positive selection in malaria parasite sequence data	Generated recent strong and weak sweeps, historic strong sweeps, partial sweeps, and nuetral regions using SFS Code software.	Conducted hyper parameter search for number of convolutional layers (1-5), number of filters (2-96), and convolutional field sizes (3x3-40x40).	Selected neighboring SNPs at spaced intervals, then sorted the genomic matrix in alignment according to longest common haplotypes, grouped for each population and for the reference and alternative alleles.	One convolution layer with four filters of size 40x9 and ReLU activation and then two dense layers with unit sizes of 4 and 1, each with Sigmoid activation. L1 and L2 regularization and dropout were used in the model.	(4) Wouter Deelder et al. “Using deep learning to identify recent positive selection in malaria parasite sequence data”. In: Malar J 20 (2021). doi: https://doi.org/10.1186/s12936-021-03788-x.
